# Supplementary material for: A 5-Year intervention study on elimination of urogenital schistosomiasis in Zanzibar: Parasitological results of annual cross-sectional surveys
Source: PLoS Negl Trop Dis. 2019 May 6;13(5):e0007268. doi: 10.1371/journal.pntd.0007268 (PMC6502312; doi:10.1371/journal.pntd.0007268)
Supplement: S3 Table — Adjusted odds ratios were calculated using the cluster prevalence at baseline as a continuous predictor in the model. For the inversed probability weighted odds ratios inverse probability weights were calculated for baseline prevalence and number of observations per cluster. The product of both weights was included in the model. All models used Generalized Estimating Equations with robust standard errors to account for clustering. (XLSX) [file pntd.0007268.s003.xlsx]

## Sheet: S3
	Table S3. Unadjusted, adjusted and inverse probability weights of S. haematobium infection in arm 2 and arm 3 compared with arm1
Year	Intervention	Studygroup	prevalence in control group	prevalence in intervention group	weighted prevalence control group	weighted prevalence intervention group	unadjusted odds ratio	unadjusted lower 95% confidence interval limit	unadjusted upper 95% confidence interval limit	adjusted odds ratio	adjusted lower 95% confidence interval limit	adjusted upper 95% confidence interval limit	inversed probability weights odds ratio	inversed probability weights lower 95% confidence interval limit	inversed probability weights upper 95% confidence interval limit
2012	Behavior change	9- to 12-year old students	4.21	6.39	4.78	4.97	1.55	0.8	3.02	0.85	0.65	1.11	1.04	0.52	2.08
2013	Behavior change	9- to 12-year old students	3.89	8.4	4.33	6.75	2.27	1.12	4.59	1.54	0.86	2.74	1.6	0.75	3.38
2014	Behavior change	9- to 12-year old students	3.69	4.23	4.04	3.34	1.16	0.54	2.48	0.66	0.38	1.13	0.82	0.38	1.77
2015	Behavior change	9- to 12-year old students	4.86	6.27	5.16	5.39	1.31	0.65	2.64	0.92	0.5	1.71	1.05	0.52	2.11
2016	Behavior change	9- to 12-year old students	2.86	4.94	3.97	4.12	1.76	0.69	4.51	1	0.37	2.66	1.04	0.34	3.16
2017	Behavior change	9- to 12-year old students	1.44	1.85	1.64	1.74	1.29	0.58	2.86	0.82	0.36	1.87	1.06	0.46	2.45
2012	Snail control	9- to 12-year old students	4.21	7.77	6.03	5.95	1.92	1.08	3.4	0.97	0.78	1.22	0.99	0.47	2.05
2013	Snail control	9- to 12-year old students	3.89	9.52	5.55	7.94	2.6	1.35	5.02	1.57	1.01	2.43	1.47	0.63	3.44
2014	Snail control	9- to 12-year old students	3.69	6.9	5.08	5.05	1.94	0.97	3.85	1.03	0.67	1.61	0.99	0.45	2.2
2015	Snail control	9- to 12-year old students	4.86	5.83	5.9	4.62	1.21	0.6	2.47	0.73	0.42	1.28	0.77	0.39	1.52
2016	Snail control	9- to 12-year old students	2.86	5.13	5.92	3.92	1.84	0.73	4.63	0.78	0.38	1.58	0.65	0.19	2.26
2017	Snail control	9- to 12-year old students	1.44	1.8	2.08	1.36	1.25	0.57	2.76	0.64	0.32	1.26	0.65	0.28	1.51
2012	Behavior change	20- to 55-year old adults	2.89	4.49	3.85	3.75	1.58	0.72	3.45	1.12	0.82	1.52	0.97	0.41	2.33
2013	Behavior change	20- to 55-year old adults	2.6	1.99	3.52	1.85	0.76	0.32	1.83	0.55	0.26	1.19	0.52	0.18	1.51
2014	Behavior change	20- to 55-year old adults	2.69	3.54	3.69	3.31	1.33	0.6	2.96	1.05	0.54	2.02	0.89	0.31	2.56
2015	Behavior change	20- to 55-year old adults	1.95	2.08	2.19	1.94	1.07	0.51	2.24	0.94	0.47	1.89	0.88	0.4	1.94
2016	Behavior change	20- to 55-year old adults	1.74	1.6	1.89	1.62	0.92	0.45	1.87	0.89	0.42	1.88	0.86	0.41	1.79
2017	Behavior change	20- to 55-year old adults	1.6	1.38	1.84	1.29	0.86	0.4	1.83	0.74	0.37	1.47	0.7	0.31	1.56
2012	Snail control	20- to 55-year old adults	2.89	4.39	4.18	3.76	1.54	0.75	3.18	1.35	0.92	1.96	0.9	0.36	2.23
2013	Snail control	20- to 55-year old adults	2.6	4.31	3.87	4.12	1.69	0.71	4.04	1.45	0.73	2.87	1.07	0.35	3.31
2014	Snail control	20- to 55-year old adults	2.69	4.14	4.06	3.76	1.56	0.69	3.55	1.32	0.8	2.2	0.92	0.29	2.89
2015	Snail control	20- to 55-year old adults	1.95	2.88	2.28	2.59	1.49	0.78	2.85	1.3	0.73	2.33	1.14	0.55	2.38
2016	Snail control	20- to 55-year old adults	1.74	2.07	1.95	1.82	1.2	0.55	2.61	1.04	0.52	2.09	0.93	0.43	2.03
2017	Snail control	20- to 55-year old adults	1.6	1.54	1.93	1.4	0.96	0.45	2.05	0.84	0.44	1.6	0.72	0.32	1.64
2012	Behavior change	1st year students	6.97	9.63	7.94	7.87	1.42	0.67	3.02	1.11	0.88	1.41	0.99	0.46	2.12
2017	Behavior change	1st year students	1.74	3.04	2.24	2.32	1.77	0.71	4.43	1.2	0.61	2.37	1.04	0.43	2.52
2012	Snail control	1st year students	6.97	9.94	8.97	8.55	1.47	0.71	3.07	1.19	0.93	1.51	0.95	0.44	2.04
2017	Snail control	1st year students	1.74	3.06	2.39	2.66	1.78	0.84	3.76	1.38	0.76	2.52	1.12	0.54	2.3
	Adjusted odds ratios were calculated using the cluster prevalence at baseline as a continuous predictor in the model. For the inversed probability weighted odds ratios inverse probability weights were calculated for baseline prevalence and number of observations per cluster. The product of both weights was included in the model. All models used Generalized Estimating Equations with robust standar…
